# Supplementary material for: Diagnostic Challenges in Pediatric Fever of Unknown Origin: Combined Role of Ferritin and Fever Duration
Source: Children (Basel). 2025 Nov 4;12(11):1493. doi: 10.3390/children12111493 (PMC12651891; doi:10.3390/children12111493)
Supplement: Supplementary file 1 [file children-12-01493-s001.zip]

Archive with 1 entries (1 files):
- children-3943242-supplementary.pdf
